# Supplementary material for: LOAd703-induced tumor microenvironment gene engineering in combination with atezolizumab in metastatic malignant melanoma: a phase I/II trial
Source: Nat Commun. 2026 Feb 16;17:1760. doi: 10.1038/s41467-026-69629-0 (PMC12913765; doi:10.1038/s41467-026-69629-0)
Supplement: Supplementary file 3 — Supplementary Data 1 [file 41467_2026_69629_MOESM3_ESM.xlsx]

## Sheet: Blad1
Supplementary Data NanoString			Hamid E-Rydén et al 2025DEC29
Significant alterations in gene expression between pre- and post-treatment (week 9) tumor biopsies
Gene	p-value	Log2 (fold change week 9 – week 0)	p-value post hoc testa		aFalse discovery rate method of Benjamini and Hochberg (two-sided) for correction for multiple comparisons.
CD48	2.4387e-06	1.39617	0.000827728
GZMA	3.1722e-06	1.97394	0.000827728
GZMK	3.22491e-06	2.14263	0.000827728
CD79A	1.30061e-05	1.63397	0.00183696
CD38	1.97392e-05	1.58118	0.00183696
CCL5	1.40625e-05	1.8702	0.00183696
CD74	1.78033e-05	1.51421	0.00183696
KLRK1	1.82081e-05	1.70547	0.00183696
HLA-DRB3	2.38566e-05	1.51641	0.00183696
CD96	2.26012e-05	1.70614	0.00183696
GNLY	2.97919e-05	1.67781	0.00208543
HLA-DPB1	4.27504e-05	1.4605	0.00219452
CD8A	4.17455e-05	1.54325	0.00219452
PTPRC	4.08361e-05	1.26407	0.00219452
ITGAL	4.04258e-05	1.44805	0.00219452
IL10RA	6.61194e-05	1.28553	0.003182
HLA-DMB	0.000183722	1.0837	0.00446223
HLA-DRA	0.000122194	1.39375	0.00446223
CD2	0.00012848	1.29038	0.00446223
SH2D1A	0.000122333	1.35082	0.00446223
CD247	0.000182229	1.26638	0.00446223
CD53	0.000156469	1.2068	0.00446223
HLA-DPA1	9.85282e-05	1.35185	0.00446223
SPN	0.000129656	1.29864	0.00446223
CD84	0.000155395	1.09494	0.00446223
IL2RG	0.000119736	1.39392	0.00446223
GZMH	0.000134101	1.30697	0.00446223
ITGB2	0.000185443	1.11876	0.00446223
CD3E	0.000184545	1.59143	0.00446223
TXNIP	0.000168526	1.17338	0.00446223
CD40	0.000182515	1.08485	0.00446223
CYBB	0.000185294	1.22646	0.00446223
C1QA	0.000204491	1.2424	0.00477147
CARD11	0.000230967	1.23148	0.00523072
ITK	0.000238073	1.32854	0.0052376
HLA-DMA	0.000275238	0.974027	0.00588703
ZAP70	0.000285686	1.20786	0.00594535
CD3D	0.000295762	1.34212	0.00599307
LCP1	0.000308771	1.15484	0.00609624
CD27	0.000362596	1.44011	0.00659797
CXCL12	0.000350525	1.80557	0.00659797
CTSS	0.000368458	1.47257	0.00659797
SELPLG	0.000364172	1.10715	0.00659797
CXCR3	0.000419806	1.50285	0.0073466
IL15RA	0.000433366	1.04952	0.00741538
TNFSF13B	0.000460498	1.03974	0.00757533
CCR5	0.00046239	1.14072	0.00757533
GZMB	0.000482801	1.51147	0.00774494
VCAM1	0.000495946	1.13254	0.00779343
TLR4	0.00054125	0.933231	0.00833525
HLA-DOB	0.000558871	1.02074	0.00843785
CTSW	0.000577757	1.30687	0.00855525
CCL21	0.000695456	1.62686	0.00994689
CXCL9	0.000697574	1.80972	0.00994689
CD8B	0.000727047	1.09376	0.0101787
LCK	0.000789956	1.1599	0.0102554
CD244	0.000783512	1.11003	0.0102554
PRF1	0.000825757	1.40351	0.0102554
TNFSF10	0.000797609	1.51415	0.0102554
STAT4	0.000814274	1.18149	0.0102554
IL32	0.000805946	1.55833	0.0102554
ICAM3	0.000765672	0.818651	0.0102554
SYK	0.000842219	0.924194	0.0102938
CD79B	0.000861551	1.18138	0.0103655
LTB	0.000950347	1.0816	0.0106555
AMICA1	0.000925312	0.914824	0.0106555
CCR2	0.000916914	1.1712	0.0106555
MAF	0.000937264	0.873327	0.0106555
NCF4	0.000954842	0.872931	0.0106555
IL2RB	0.00106817	1.02288	0.0115843
HLA-E	0.00105778	1.14055	0.0115843
TARP	0.00112287	1.13264	0.0120085
CD7	0.0012597	0.896775	0.0131077
IL7R	0.00125839	1.22162	0.0131077
INPP5D	0.00138161	1.00132	0.0141845
CMKLR1	0.00152439	0.886326	0.0154445
CSF2RB	0.0016282	1.03039	0.016282
KLRD1	0.00175795	1.14977	0.0171556
IL18	0.00177089	0.991448	0.0171556
CD4	0.0017824	1.00832	0.0171556
PSMB9	0.00184953	0.937756	0.0175819
PIK3CG	0.0019326	0.868099	0.0181476
HLA-B	0.00196426	0.909025	0.0182227
JAK2	0.00205006	0.737726	0.0187922
BLNK	0.00208582	1.03186	0.0188951
TNFSF13	0.00215524	0.928498	0.0192969
FCER1G	0.00234379	0.846063	0.0207439
CD3G	0.00243525	1.18651	0.0213084
CTLA4	0.00263051	1.10761	0.022278
POU2AF1	0.00265496	1.33579	0.022278
C1QB	0.00266179	1.15081	0.022278
NFKBIA	0.00257703	0.82289	0.022278
TNFRSF17	0.00283112	1.37665	0.0231911
PSMB10	0.00280111	0.776809	0.0231911
NLRC5	0.00295552	0.90133	0.0239552
HLA-C	0.00320259	0.758942	0.0256874
CCL19	0.00328985	1.40409	0.0257862
F13A1	0.00331537	0.973356	0.0257862
LYN	0.00331316	0.887275	0.0257862
KLRG1	0.0034237	1.08279	0.0263625
TNFRSF13B	0.00347782	1.35798	0.026514
PECAM1	0.00384571	1.06732	0.0290314
ITGAX	0.00395309	0.787148	0.029268
TIGIT	0.00393747	1.00498	0.029268
LAIR2	0.00413462	0.821649	0.0303205
KLRB1	0.00420414	1.38656	0.0305395
CSF1	0.00430069	0.810449	0.0309489
TNFRSF1B	0.00440044	0.733108	0.0313735
IRF8	0.004549	0.995792	0.0321351
CTSH	0.00474769	0.795183	0.0332338
BTLA	0.00484201	1.02399	0.0335887
NOD2	0.00501662	0.829412	0.0341841
CYLD	0.00500772	0.717093	0.0341841
JAK3	0.00516554	0.809759	0.0344411
CD19	0.00518561	1.17789	0.0344411
TPSAB1	0.00529022	1.16449	0.0344411
ITGAM	0.00528827	0.838464	0.0344411
PDCD1LG2	0.00541217	0.98409	0.0344411
CD97	0.00528809	0.678982	0.0344411
IFNGR1	0.00535144	0.731002	0.0344411
TLR1	0.00539115	0.765882	0.0344411
CDH5	0.00555614	0.997543	0.0350674
CXCL11	0.0057024	1.19926	0.035698
RORA	0.00581555	0.963321	0.0361127
SERPING1	0.00594357	1.12512	0.0366124
IL16	0.00607792	0.987649	0.0371428
MX1	0.00625508	0.991006	0.0379245
CXCL10	0.00635642	1.30015	0.0382379
TANK	0.00641829	0.67759	0.0383107
LAG3	0.00655528	1.02026	0.0388274
GZMM	0.00672536	0.897074	0.0392313
TBX21	0.00669099	0.986543	0.0392313
CHIT1	0.00706213	1.34082	0.0405939
HLA-A	0.0070644	0.84658	0.0405939
STAT2	0.00751712	0.670176	0.0425602
JAK1	0.00750308	0.654113	0.0425602
MRC1	0.00758759	0.919434	0.0426456
LILRB1	0.00764693	0.881041	0.0426676
ICOS	0.00779915	1.03094	0.0432039
CD68	0.00790034	0.669221	0.0434519
