# Supplementary material for: LOAd703-induced tumor microenvironment gene engineering in combination with atezolizumab in metastatic malignant melanoma: a phase I/II trial
Source: Nat Commun. 2026 Feb 16;17:1760. doi: 10.1038/s41467-026-69629-0 (PMC12913765; doi:10.1038/s41467-026-69629-0)
Supplement: Supplementary file 6 — Source Data [file 41467_2026_69629_MOESM6_ESM.xlsx]

## Sheet: Blad1
Source data
Hamid E-Rydén et al
Age			Sex			Stage			Mutations analyzed			ECOG			Elevated LDH			Prior radiation therapy			Prior adjuvant therapy			Number of prior treatment for stage IV			Number of prior PD-1			Best response			PFS			OS
1x10e11VP	5x10e11VP		1x10e11VP	5x10e11VP		1x10e11VP	5x10e11VP		1x10e11VP	5x10e11VP		1x10e11VP	5x10e11VP		1x10e11VP	5x10e11VP		1x10e11VP	5x10e11VP		1x10e11VP	5x10e11VP		1x10e11VP	5x10e11VP		1x10e11VP	5x10e11VP		1x10e11VP	5x10e11VP		1x10e11VP	5x10e11VP	(months)	1x10e11VP	5x10e11VP	(months)
50-75			M			M1c			V600R			1			Yes			Yes			Pembro			3			2			NE			1		2.17	1		2.17
			F			M1a			BRAF			0			No			Yes			No			1			1			SD			1		9.66	0		38.6
			M			M1a			BRAF			1			Yes			No			No			3			1			PD			1		2.1	1		9.53
			F			M1a			BRAF neg			0			No			No			Nivo			0			1			SD			1		13.34	1		26.28
			M			M1a			BRAF neg			0			Yes			No			No			4			2			PD			1		2.07	1		2.33
			M			M1a			BRAF			0			No			No			No			3			1			SD			0		25.36	0		39.2
			M			M1b			BRAF neg NRAS			0			No			Yes			Nivo			1			1			PR			1		13.9	0		32.99
	39-76			M			M1b			NRAS			1			No			Yes			No			1			1			PD			1	1.45		0	36.67
				F			M1a			KAT6A			0			Yes			No			No			3			2			SD			1	7.62		0	17.97
				F			M1c			V600E MV			0			No			No			No			1			1			SD			1	3.68		1	35.02
				F			M1c			BRAF neg			1			No			Yes			1) ipi, 2) nivo			3			4			PD			1	2.69		1	4.07
				F			M1a			BRAF			1			Yes			Yes			No			6			2			PD			1	2.4		1	4.9
				F			M1c			BRAF neg			0			Yes			No			No			1			1			SD			1	6.7		0	34.83
				M			M1c			BRAF neg			0			No			Yes			Nivo			2			2			PR			0	35.02		0	34.14
				M			M1c			BRAF neg			0			No			No			No			1			1			PD			1	2.1		1	12.39
				F			M1c			BRAF neg			0			Yes			No			No			2			2			SD			1	3.02		0	29.77
				M			M1a			BRAF			0			No			No			No			3			1			PR			1	15.47		0	28.42
				M			M1a			BRAF neg NRAS			1			Yes			Yes			No			3			1			PR			0	4.8		0	28.06
				M			M1c			BRAF neg			1			No			Yes			Pembro			3			3			SD			1	4.04		1	7.69
				F			M1a			BRAF neg NRAS			0			No			No			Nivo			0			1			PD			1	2.3		1	3.94
				M			M1a			BRAF neg			1			Yes			No			No			1			1			PD			1	2.14		1	2.79
				M			M1a			BRAF neg			1			Yes			No			Pembro			1			2			PD			1	2		1	5.72
				F			M1c			BRAF neg NRAS			0			Yes			Yes			No			2			2			SD			1	6.54		1	12.32
				F			M1c			BRAF neg NRAS			0			Yes			Yes			Nivo			1			1			PD			1	2.37		1	4.01
Anti-Adenoviral antibodies								Anti-Adenovirus antibody correlation
d0	d9	d18	d27	d36	d45	d57		OS months	titer at baseline
49.8137	524.068	364.13	298.137	268.634				9.53	524.1
55.9006	508.54	392.857	386.646	276.398	256.988			26.28	508.5
47.205	399.068	482.143	461.957	409.938	307.453	216.615		39.2	399.1
29.0062	312.112	256.211	260.093					34.83	312.1
79.0373	397.516	371.118	341.615	362.578	323.758	326.863		32.99	406.7
62.8955	406.716	310.448	347.761	398.507	244.03	279.104		12.39	1239.9
38.882	1239.91							29.77	376.6
42.764	376.553							28.42	376.9
31.2239	376.866	270.896	623.881	674.627	514.179			28.06	387.3
44.597	429.851	387.313						7.69	1313.4
50.1194	1313.43	929.851						5.72	418.7
66.9552	418.657	437.313						12.32	1465.7
51.5224	1465.67	1229.85	791.045					4.01	56.7
9.97015	56.7164							17.97	456.3
20.5315	456.34	247.532	222.475	186.029				35.02	293.1
12.6044	293.09							38.6	638.6
59.4989	638.573	578.588	349.279	277.904				34.14	397.516
